# Supplementary material for: Candidate Genes, Markers, Signatures of Selection, and Quantitative Trait Loci (QTLs) and Their Association with Economic Traits in Livestock: Genomic Insights and Selection
Source: Int J Mol Sci. 2025 Aug 8;26(16):7688. doi: 10.3390/ijms26167688 (PMC12386557; doi:10.3390/ijms26167688)
Supplement: Supplementary file 1 [file ijms-26-07688-s001.zip]

Archive with 1 entries (1 files):
- ijms-3738479-supplementary.pdf
